# Supplementary material for: Transaminase-catalysis to produce trans-4-substituted cyclohexane-1-amines including a key intermediate towards cariprazine
Source: Commun Chem. 2024 Apr 18;7:86. doi: 10.1038/s42004-024-01148-9 (PMC11026398; doi:10.1038/s42004-024-01148-9)
Supplement: Supplementary file 7 — Supplementary Data 4 [file 42004_2024_1148_MOESM7_ESM.xlsx]

## Sheet: amination
Substrate	Response factor (-)a	type of TA	Areaketone (-)	Areaamide (-)		conversion [%]	de [%]b	type of diastereomer
			1.95 min	3.93 min	4.11 min
				cis	trans
2a	1.03	ArR-TA	253867	3565.7	88.5	1.4	-95.2	cis
		ArR-TAmut	282470	24333.9	8926.4	10.3	-46.3	cis
		AtR-TA	344380	1751.4	184.4	0.5	-80.9	cis
		CvS-TAW60C	238078	9942.7	71.9	3.9	-98.6	cis
		VfS-TA	226364	22630.5	2377.6	9.7	-81	cis
		ArS-TA	301421	2759.7	330.9	1	-78.6	cis
Substrate	Response factor (-)a	type of TA	Areaketone (-)	Areaamide (-)		conversion [%]	de [%]b	type of diastereomer
			1.58 min	4.2 min	4.4 min
				cis	trans
2b	0.96	ArR-TA	26218.1	8099.3	313.7	25.1	-92.5	cis
		ArR-TAmut	0	20283.2	8632.4	100	-40.3	cis
		AtR-TA	337867	2641.4	308.6	0.9	-79.1	cis
		CvS-TAW60C	35120.3	38358.8	860.7	53.8	-95.6	cis
		VfS-TA	8546.5	22427	2091.1	74.9	-82.9	cis
		ArS-TA	50181.8	5734.5	1858.5	13.6	-51	cis
Substrate	Response factor (-)a	type of TA	Areaketone (-)	Areaamide (-)		conversion [%]	de [%]b	type of diastereomer
			2.74 min	6.24 min	6.56 min
				cis	trans
2c	0.89	ArR-TA	23899.4	21070.1	408.4	50.2	-96.2	cis
		ArR-TAmut	119.8	6382.5	43433.9	99.8	74.4	trans
		AtR-TA	42567.4	5722.6	398.2	13.9	-87	cis
		CvS-TAW60C	32434.2	13848.6	640.5	33.4	-91.2	cis
		VfS-TA	37115.4	3208.5	291.5	9.6	-83.3	cis
		ArS-TA	52093.8	1961.5	1001.2	6	-32.4	cis
Substrate	Response factor (-)a	type of TA	Areaketone (-)	Areaamide (-)		conversion [%]	de [%]b	type of diastereomer
			2.32 min	5.17 min	5.51 min
				cis	trans
2d	1.06	ArR-TA	30577.4	19185.7	603.3	37.9	-93.9	cis
		ArR-TAmut	455.2	32432.5	15679.4	99	-34.8	cis
		AtR-TA	50850	770.9	0	1.4	-100	cis
		CvS-TAW60C	5932.5	40785.1	0	86.6	-100	cis
		VfS-TA	34353	6534.9	0	15.2	-100	cis
		ArS-TA	53805.5	2863.6	2576.4	8.7	-5.3	cis
a Determined by triplicate measurements by GC-FID of sample solutions containing known amounts of the corresponding ketone and acetamide
b Negative value refers to cis diastereomer, positive value refers to trans diastereomer.

## Sheet: Summary-sheet_Figure
Substrate	type of TA	de [%]b	conversion (%)b
2a	ArR-TA	-95.2	-1.4
	ArR-TAmut	-46.3	-10.3
	AtR-TA	-80.9	-0.5
	CvS-TAW60C	-98.6	-3.9
	VfS-TA	-81	-9.7
	ArS-TA	-78.6	-1
2b	ArR-TA	-92.5	-25.1
	ArR-TAmut	-40.3	-100
	AtR-TA	-79.1	-0.9
	CvS-TAW60C	-95.6	-53.8
	VfS-TA	-82.9	-74.9
	ArS-TA	-51	-13.6
2c	ArR-TA	-96.2	-50.2
	ArR-TAmut	74.4	99.8
	AtR-TA	-87	-13.9
	CvS-TAW60C	-91.2	-33.4
	VfS-TA	-83.3	-9.6
	ArS-TA	-32.4	-6
2d	ArR-TA	-93.9	-37.9
	ArR-TAmut	-34.8	-99
	AtR-TA	-100	-1.4
	CvS-TAW60C	-100	-86.6
	VfS-TA	-100	-15.2
	ArS-TA	-5.3	-8.7
b Negative value refers cis diastereomer, positive value refers trans diastereomer.
