# Supplementary material for: Transaminase-catalysis to produce trans-4-substituted cyclohexane-1-amines including a key intermediate towards cariprazine
Source: Commun Chem. 2024 Apr 18;7:86. doi: 10.1038/s42004-024-01148-9 (PMC11026398; doi:10.1038/s42004-024-01148-9)
Supplement: Supplementary file 8 — Supplementary Data 5 [file 42004_2024_1148_MOESM8_ESM.xlsx]

## Sheet: Fig3
Substrate	Response factor (-)a	t [h]	Areaketone (-)	Areaamide (-)		xtrans-1a-d (%)	de [%]
			1.95 min	3.93 min	4.11 min
				cis	trans
1a	1.03	0	0	45306.8	19698.1	30.3	-39.4
		2.5	37893.4	650	25671.8	40.7	95.1
		3.5	35782.4	345	25698.7	42.3	97.4
		6	32456.8	0	20554.6	39.5	>99.5
		8	32549.7	0	20295.3	39.1	>99.5
		15	34630.1	0	21354.2	38.8	>99.5
		24	34563.5	0	20785.4	38.2	>99.5
		29	33583.2	0	20103.3	38.1	>99.5
		39	29467.4	0	17905.5	38.5	>99.5
		48	31564.8	0	19780.4	39.2	>99.5
		51	33450.7	0	20687	38.9	>99.5
		54	32465.4	0	19672	38.4	>99.5
Substrate	Response factor (-)a	t [h]	Areaketone (-)	Areaamide (-)		xtrans-1a-d (%)	de [%]
			1.58 min	4.2 min	4.4 min
				cis	trans
1b	0.96	0	0	50602	21993	30.3	-39.4
		2.5	31413.2	2050	38760	52.7	90
		3.5	25427.9	150	33511.1	55.7	99.1
		6	35654.6	0	42354.5	53.3	>99.5
		8	37956.9	0	44858.7	53.2	>99.5
		15	32839.9	0	39205.3	53.4	>99.5
		24	34563.1	0	40760.2	53.1	>99.5
		29	30354	0	35325	52.8	>99.5
		33	32657	0	38054	52.8	>99.5
		37	31413.2	0	35870.8	52.3	>99.5
Substrate	Response factor (-)a	t [h]	Areaketone (-)	Areaamide (-)		xtrans-1a-d (%)	de [%]
			2.74 min	6.24 min	6.56 min
				cis	trans
1c	0.89	0	0	51167.8	52908.2	50.8	1.7
		2.1	21457.8	987	41654	62.4	95.4
		3.2	22382.1	346	44517.2	63.6	98.5
		8	23468.5	0	42671.3	61.8	>99.5
		13	25741.3	0	44217.2	60.5	>99.5
		21	30547.6	0	53346.1	60.8	>99.5
		23	35647.1	0	59354.8	59.7	>99.5
		29	31546	0	51346.3	59.2	>99.5
		34	32456.1	0	54357.4	59.8	>99.5
		39	33465.8	0	55065.6	59.4	>99.5
		43	34935.3	0	56390.7	59	>99.5
Substrate	Response factor (-)a	t [h]	Areaketone (-)	Areaamide (-)		xtrans-1a-d (%)	de [%]
			2.32 min	5.17 min	5.51 min
				cis	trans
1d	1.06	0	0	23484.6	66103.6	73.8	47.6
		2.5	18365.5	854.1	95722.8	84	98.2
		3.5	17654.1	568.2	97654.8	85	98.8
		4.5	16150.2	0	78426.2	83.7	>99.5
		15	16875.6	65	79654.7	83.3	99.8
		23	16984.5	98	81754.2	83.5	99.8
		28	17653.4	134	79675.1	82.6	99.7
		30	16789.4	158	78654.2	83.1	99.6
		45	19865.5	236	99321.5	84	99.5
		49	16875	200	79658	83.2	99.5
		53	16692.8	0	76870.8	83	>99.5
a Determined from triplicate measurements by GC-FID of sample solutions containing known amounts of the corresponding ketone and acetamide
