# Supplementary material for: Transaminase-catalysis to produce trans-4-substituted cyclohexane-1-amines including a key intermediate towards cariprazine
Source: Commun Chem. 2024 Apr 18;7:86. doi: 10.1038/s42004-024-01148-9 (PMC11026398; doi:10.1038/s42004-024-01148-9)
Supplement: Supplementary file 9 — Supplementary Data 6 [file 42004_2024_1148_MOESM9_ESM.xlsx]

## Sheet: Table1
Amine	MW	f	Δt (h)	tcoll			V1a-d	m1a-d		n1a-d		n (-)	mb-n	Vreact		Vreact-net		STY			rflow			τapp
	(g/mol)	(mL/min)		h	min	day	mL	mg	kg	mmol	µmol		g	mL	m3	mL	m3	kg m-3 h-1	kg l-1 h-1	kg m-3 d-1	µmol g-1 d-1	µmol g-1 min-1	µmol g-1 h-1	min (total reactor volume)	min (net reactor volume)
1a	221.724	0.01	6-54	48	2880	2	28.8	39.2	3.92e-05	0.176796	176.796	3	1.125	2.448	2.448e-06	1.62	1.62e-06	0.333606	0.000333606	8.00654	78.5761	0.0545667	3.274	244.8	162
1b	235.751	0.01	6-37	31	1860	1.29167	18.6	40.8	4.08e-05	0.173064	173.064	4	1.5	3.264	3.264e-06	2.16	2.16e-06	0.403226	0.000403226	9.67742	89.3233	0.0620301	3.72181	326.4	216
1c	225.758	0.01	8-43	35	2100	1.45833	21	36.1	3.61e-05	0.159906	159.906	1	0.375	0.816	8.16e-07	0.54	5.4e-07	1.26401	0.00126401	30.3361	292.399	0.203055	12.1833	81.6	54
1d	211.731	0.01	4.5-53	48.5	2910	2.02083	29.1	76.6	7.66e-05	0.36178	361.78	2	0.75	1.632	1.632e-06	1.08	1.08e-06	0.967758	0.000967758	23.2262	238.7	0.165764	9.94584	163.2	108
MW		g/mol	molecular weight
f	10	µl/min	flow rate
Δt		h	starting and ending hour of stationary period
tcoll			sample collection time during stationary period
V1a-d		mL	volume of the isolated solution
m1a-d		mg	mass of trans-1a-d in collected solution
n1a-d		µmol	molar amount of isolated trans-1a-d
n		(-)	number of column in packed-bed reactor system
mb	0.375	g	mass of biocatalyst in one packed-bed column
mb-n		g	total mass of biocatalyst in packed-bed reactor system
Vcol	0.816	mL	total volume of one packed-bed colume
Vcoll-net	0.54	mL	net volume of one packed-bed colume (filled by liquid - measured)
Vreact			total volume of the packed-bed reactor system
Vreact-net			net volume of the packed-bed reactor system (filled by liquid - measured)
STY			space-time yield
rflow			specific biocatalyst activity
τapp			apparent residence time
