# Supplementary material for: Transaminase-catalysis to produce trans-4-substituted cyclohexane-1-amines including a key intermediate towards cariprazine
Source: Commun Chem. 2024 Apr 18;7:86. doi: 10.1038/s42004-024-01148-9 (PMC11026398; doi:10.1038/s42004-024-01148-9)
Supplement: Supplementary file 10 — Supplementary Data 7 [file 42004_2024_1148_MOESM10_ESM.xlsx]

## Sheet: SI-Section3.4.3
respone factora	1.2
a Response factors were determined by using solutions containing ketone/amide in known-mass-amount in triplet by GC-FID.
cosolvent	amount of cosolvent (V/V%)	time (h)	Areaketone (-)	Areaamide (-)		conversion (%)	ee (%)
			6.281 min	66.79 min	67.123 min
propan-2-ol	5	0				0
		1	9528.5	31553.2	47485.1	12.6383	20.1572																		8h	amount of cosolvent (V/V%)	conversion (%)
		2	15354.9	25314	45312.5	20.6911	28.3159
		4	20811.9	16357.9	47352.5	28.1608	48.6492																			0	30.32
		8	24520.6	11143.1	46859.3	33.6563	61.5771
		24	55457.1	6897.9	89081.3	40.946	85.6263																		propan-2-ol	5	33.66
	10	0				0																				10	26.8
		1	9328.7	37746.6	53197.9	10.96	16.9898																			15	17.31
		2	20413.2	58492.1	90244	14.1405	21.3478																			20	3.99
		4	17316.3	21926	48169	22.8662	37.4392																			30	1.33
		8	17005.8	14946.9	40803.4	26.7958	46.3791																			40	1.2
		24	39599.2	16047.2	79972.9	33.1053	66.5753																			50	0.94
	15	0				0																			MeOH
		1	6318.7	45632.5	54364.4	7.04823	8.73217																			5	28.23
		2	14726.9	66379.5	89178	10.2016	14.656																			10	26.08
		4	12206.4	34770.3	53383.2	14.2486	21.1142																			15	16.06
		8	13755	29332.2	49525.9	17.3084	25.6076																			20	9.48
		24	29405.9	45431.2	89056.4	20.7847	32.4381																			30	1.38
	20	0				0																				40	0.52
		1	2120	45272.2	50672.6	2.58303	5.62865																			50	0.51
		2	4812.5	85290.8	98520.7	3.0461	7.19754																		DMSO
		4	3325.6	49997.5	57401.5	3.58266	6.89392																			5	39.55
		8	3255.7	43666.4	50390.1	3.98806	7.14858																			10	39.51
		24	4774.9	58659.4	69378.1	4.28347	8.37153																			15	41.23
	30	0				0																				20	47.52
		1	449.4	22308.8	24167.3	1.14703	3.99883																			30	46.7
		2	621.6	29950.2	32529.1	1.17978	4.12761																			40	35.86
		4	1076.8	465001	50304.1	0.250129	-80.476																			50	3.92
		8	1259.2	53778.3	58323.2	1.32999	4.05427
		24	1866.2	87977.9	94616.5	1.2116	3.63571
	40	0				0
		1	1050.4	52516	56606.7	1.14191	3.74872
		2	978.1	101684	107439	0.558127	2.75188
		4	1012.1	50296.4	54306.1	1.14775	3.83327
		8	1125.4	53992	57635.8	1.19534	3.26424
		24	1532.1	83771	89242	1.05147	3.16219
	50	0				0
		1	684.4	42306.8	45782.6	0.923714	3.94576
		2	404.2	45223.3	47819.1	0.518607	2.78991
		4	783.5	48186.2	51517.9	0.934181	3.34159
		8	757.6	46148.9	49827.8	0.938342	3.83312
		24	1414.7	83032	88140.7	0.982031	2.98453
MeOH	5	0				0
		1	4132.1	23773.1	31474.5	8.23591	13.9398
		2	15024.2	20655.1	43027.9	22.0641	35.1315
		4	16959.7	20712.7	47114.1	23.0801	38.9247
		8	19291.9	15071.3	43773.5	28.2337	48.7761
		24	49584.8	21598.5	96326.2	33.536	63.369
	10	0				0
		1	4818.3	32801.9	41902.4	7.18379	12.182
		2	22005.7	44059.8	77059.1	17.8998	27.2454
		4	11406	17414.8	35285.3	20.6172	33.9098
		8	20239.7	19257.9	49598.3	26.0754	44.0634
		24	47398.4	20412.9	91034.8	33.7905	63.3678
	15	0				0
		1	4021.9	38573.9	46777.8	5.35195	9.61188
		2	19289.9	76668.2	106437	11.223	16.2578
		4	10996.9	29518.3	47033.8	14.7036	22.8805
		8	11995.6	27418.2	47842.6	16.0556	27.1382
		24	33418.9	37739.7	90005.1	23.8923	40.9139
	20	0				0
		1	2718.6	43964.3	50351.6	3.34329	6.77224
		2	2824.9	47831.9	54186.2	3.21596	6.2286
		4	3397	23088.4	29605.7	7.18049	12.3682
		8	7726.2	37864.1	50622.9	9.48403	14.4188
		24	14746.6	47519.9	70494	13.0395	19.4673
	30	0				0
		1	973.7	47363.3	51685.8	1.1659	4.364
		2	1162.9	53355	57357.6	1.24476	3.61531
		4	637.9	29321.5	31787.1	1.23716	4.03478
		8	481.4	19806.9	21459.2	1.38056	4.00401
		24	1808.4	70688.5	76435	1.45357	3.9059
	40	0				0
		1	424.2	48234.8	51561.5	0.50749	3.33349
		2	1953.4	97321.5	103378	1.15447	3.01745
		4	465.5	51022.7	53634.4	0.530909	2.49548
		8	432.2	48191	51454.7	0.517789	3.2753
		24	940.1	100437	106881	0.541205	3.10851
	50	0				0
		1	529.3	55789.5	59236.6	0.549155	2.9968
		2	941.7	54103.8	57631	1.00123	3.15676
		4	456.2	48585.2	51183.9	0.545713	2.60471
		8	424.3	48067.8	50764.4	0.512536	2.72846
		24	937.8	100364	105463	0.543776	2.47712
DMSO	5	0				0
		1	4720.1	6079.9	9560.4	26.5866	22.2534
		2	35400.8	40204.9	92503.2	28	39.4085
		4	27292.9	14128.6	55083.4	32.1208	59.173
		8	27822	5363.6	45666.2	39.5498	78.9786
		24	33435.3	174.9	48263.6	45.3048	99.2778
	10	0				0
		1	10490.1	13372.8	21048.6	26.7778	22.2995
		2	37153.5	40703.7	93442.5	30.5	39.3144
		4	6646.1	3104.1	12655.4	33.6018	60.6066
		8	27537.7	5497	45085.2	39.5148	78.2651
		24	55253.5	6895.9	95386.1	39.3296	86.5159
	15	0				0
		1				13.65	#DIV/0!
		2	38878.9	40574.6	94441.2	25.6809	39.8965
		4	30933.8	12852.6	56662.3	34.8107	63.022
		8	30967.1	5183	47775.8	41.2348	80.4263
		24	65469.9	8672.1	100732	41.7965	84.1466
	20	0				0
		1	10904.7	12743.6	20052.3	28.5205	22.2854
		2	45428.7	42408.9	104646	33.5	42.3224
		4	37006.6	7504.3	57806.8	40.4742	77.0198
		8	38913	129.5	51440.2	47.5199	99.4978
		24	65088.4	316.5	87217.2	47.1542	99.2768
	30	0				0
		1	11543.3	13597.7	21395.8	28.3587	22.2844
		2	60480.2	51033	103023	32.0238	33.7475
		4	39202	9533.3	55125.1	42.1146	70.5118
		8	36979.2	281.4	50243.4	46.7599	98.8861
		24	73258.2	535.9	92050.6	48.7045	98.8424
	40	0				0
		1	6988.5	24868.1	30695.2	13.1138	10.4873
		2	23115.6	72347.7	104265	18.4	18.072
		4	27278.3	31988.8	67910.4	24.6801	35.9578
		8	33105.6	14298.4	56746.8	35.8635	59.7484
		24	58255.9	9208.7	86968.6	42.0913	80.8506
	50	0				0
		1	1301.1	29930.9	33155.8	2.41511	5.11185
		2	4176.2	110532	119108	2.62	3.73446
		4	3096.7	54579.4	61709.5	3.09657	6.13137
		8	3504.3	47837.5	55100.9	3.92479	7.05606
		24	9379.3	87473.8	102251	5.60014	7.78876
30°C		0				0
		1	9637.8	34648.3	49828.9	12.0419	17.9701
		2	27892.1	48166	90485.6	19.4458	30.5223
		4	17870.5	18030.3	45763.7	25.1583	43.4734
		8	22914.6	14255.2	48946.9	30.3171	54.8901
		24	45317.6	7936.4	76370.3	39.2112	81.1726
35°C		0				0
		1	10508.6	27395	45645.4	14.723	24.9867
		2	35329.4	48865	100853	22.0679	34.7239
		4	8420.4	8101.7	21570.3	25.4032	45.3916
		8	20188.6	11963.2	43201.6	30.5152	56.6274
		24	38089.3	10010.9	80824	33.4748	77.958
40°C		0				0
		1	8470.2	29068.6	44850.7	12.0883	21.3504
		2	26828.1	48586.2	90361.3	18.8112	30.0654
		4	9644.3	9752.3	25031.2	24.9655	43.9257
		8	30047.2	13500.2	588490	35.65	95.5148
		24	43758.1	3978.4	77103.3	39.3062	90.1867
45°C		0				0
		1	477	24476.4	41720.4	0.857282	26.0496
		2	2056.6	23030.9	45012.1	3.50005	32.3049
		4	2338.9	18422.6	43835.2	4.31369	40.8183
		8	10641.7	15259.2	46525.3	17.1285	50.6051
		25	27852.6	7797.1	46475.5	38.1126	71.2669
50°C		0				0
		1	643.6	26639.5	42299.3	1.10789	22.7155
		2	381.1	24079.8	41367.7	0.69391	26.4149
		4	2101.9	22317.8	44642.4	3.63009	33.3401
		8.5	8381.4	18281.9	43863.2	13.9298	41.1638
		25	23592.6	12237.6	45476.2	32.9104	57.5921
55°C		0				0
		1	676.3	34132.6	50945.7	0.944885	19.7619
		2	430.2	27563.7	42656.6	0.729807	21.4936
		4	1651.9	25600.2	42331.3	2.83532	24.6294
		8.5	7060.8	28586.1	51485.3	9.56917	28.5985
		25	17377.5	22327.7	47479.5	23.0013	36.0304

## Sheet: FigS15
respone factora	1.2
a Response factors were determined by using solutions containing ketone/amide in known-mass-amount in triplet by GC-FID.
operational time (h)	mass of biocatalysts (mg)	flow rate (µl min-1)	crac-8 (mM)	T(°C)	amount of cosolvent (V/V%)	Areaketone (-)	Areaamide (-)		conversion (%)	ee (%)	rflow (µmol g-1 min-1)	rflow (µmol g-1 h-1)
						6.208 min	66.79 min	67.123 min
0												0
1.5	362.9	20	20	30		6538.3	2456.2	110706	6.5	95.7	0.0716451	4.3
2.5	362.9	20	20			39574.4	0	91305.1	34.2	100	0.376963	22.6
3.5	362.9	20	20			50985.5	0	75271.1	44.8	100	0.4938	29.6
4.5	362.9	20	20			76549.4	0	92918.9	49.7	100	0.547809	32.9
5.5	362.9	20	20			63716.9	263	77877	49.5	99.3	0.545605	32.7
6.5	362.9	20	20			75988.8	1457.7	88292.8	50.4	96.8	0.555525	33.3
14.3	362.9	20	20			47194.7	21826.6	81301	35.4	57.7	0.39019	23.4
21.5	362.9	20	20			41425.6	44507	94967.9	26.3	36.2	0.289887	17.4
24	362.9	20	20			36895.2	47120	94312.7	23.8	33.4	0.262331	15.7
26.5	362.9	20	20			33290.4	46497.1	89035.9	22.8	31.4	0.251309	15.1
28	362.9	20	20			37425.7	54090.8	103773	22.1	31.5	0.243593	14.6
30	362.9	20	20			35995.9	52008.5	98119.7	22.3	30.7	0.245798	14.7
32	362.9	20	20			43941.2	62917.1	118053	22.6	30.5	0.249104	14.9
40	362.9	20	20			30559.3	58698	98809.4	18.9	25.5	0.208322	12.5
46	362.9	20	20			25494.9	54777.7	87390.9	17.7	22.9	0.195095	11.7
49	362.9	20	20			29828.2	63913.4	100957	17.8	22.5	0.196197	11.8
51	362.9	20	20			23837.6	51756.8	82579.6	17.6	22.9	0.193993	11.6
53	362.9	20	20			40000.9	85938.8	147594	17	26.4	0.187379	11.2
53.5	362.9	20	20			37244	83629	132390	17.1	22.6	0.188482	11.3
61	362.9	20	20			22552.1	52777.5	82625.7	16.7	22	0.184073	11
69	362.9	20	20			26512.1	66956.8	102474	15.8	21	0.174153	10.4
0												0
1.5	354.1	20	20	40		2626.5	0	92517.3	3.3	100	0.0372776	2.2
2.5	354.1	20	20			62689.7	0	109647	40.7	100	0.459757	27.6
3.5	354.1	20	20			84006.2	0	100111	50.2	100	0.567071	34
4.5	354.1	20	20			100305	344.7	114069	51.3	99.4	0.579497	34.8
5.5	354.1	20	20			62977.2	1812.8	76557	49.1	95.4	0.554646	33.3
6.5	354.1	20	20			79972.3	7641.5	98396	47.5	85.6	0.536572	32.2
14.3	354.1	20	20			46941.3	37152.1	95785.3	29.8	44.1	0.336628	20.2
21.5	354.1	20	20			32453.2	50873.4	90478.6	21.6	28	0.243999	14.6
24	354.1	20	20			33366.7	55758.8	101539	20.3	29.1	0.229314	13.8
26.5	354.1	20	20			32776.8	47381.1	92631.3	21.9	32.3	0.247388	14.8
28	354.1	20	20			32258.7	44269.2	85885.4	22.9	32	0.258684	15.5
30	354.1	20	20			31690.7	44114	83386.1	23	30.8	0.259814	15.6
32	354.1	20	20			36510.4	62627.5	93636.4	21.9	19.8	0.247388	14.8
40	354.1	20	20			30145.7	50559.6	90639.7	20.4	28.4	0.230443	13.8
46	354.1	20	20			32118.7	55883.3	95807.2	20.3	26.3	0.229314	13.8
49	354.1	20	20			30469.5	54259	94031.6	19.8	26.8	0.223666	13.4
51	354.1	20	20			30628.2	54470.9	92903.4	20	26.1	0.225925	13.6
53	354.1	20	20			31708.6	55417.3	95739.5	20.1	26.7	0.227055	13.6
53.5	354.1	20	20			30148	56282.1	89798.9	19.8	22.9	0.223666	13.4
61	354.1	20	20			27483.5	48088.5	83103.9	20.1	26.7	0.227055	13.6
69	354.1	20	20			32078.2	56285.4	96217.5	20.2	26.2	0.228184	13.7
0												0
1.5	337	20	20	50		2098.4	0	74876	3.3	100	0.0391691	2.4
2.5	337	20	20			62328.2	11457.8	90650.7	42.3	77.6	0.502077	30.1
3.5	337	20	20			51090.3	23901	77627.7	37.7	52.9	0.447478	26.8
4.5	337	20	20			50808.2	41867.6	95331.7	30.8	39	0.365579	21.9
5.5	337	20	20			25331.6	40761	49012.5	25.3	9.2	0.300297	18
6.5	337	20	20			35408.6	56041.1	97507.3	21.7	27	0.257567	15.5
14.3	337	20	20			18795.6	51808.4	77937.9	14.8	20.1	0.175668	10.5
21.5	337	20	20			22098.6	67872.3	97369.5	13.8	17.9	0.163798	9.8
24	337	20	20			20386.9	63351.5	92435.6	13.6	18.7	0.161424	9.7
26.5	337	20	20			20999.7	62012.6	91330.4	14.1	19.1	0.167359	10
28	337	20	20			17436.3	47646.8	71572.1	14.9	20.1	0.176855	10.6
30	337	20	20			19741.6	50301.7	75137.2	15.9	19.8	0.188724	11.3
32	337	20	20			18285.5	50914.5	76487.8	14.7	20.1	0.174481	10.5
40	337	20	20			16693.4	53247.7	75403	13.5	17.2	0.160237	9.6
46	337	20	20			18112.3	60539.3	84418	13	16.5	0.154303	9.3
49	337	20	20			11918.2	44866.3	61841.8	11.8	15.9	0.140059	8.4
51	337	20	20			16756.3	64087.3	87162.2	11.7	15.3	0.138872	8.3
0					10V/V% DMSO							0
1.5	408.7	20	20	40		4757.6	0	84478.5	6.3	100	0.0616589	3.7
2.5	408.7	20	20			63569.8	0	89938.2	45.9	100	0.449229	27
3.5	408.7	20	20			68982.7	0	80395.1	50.7	100	0.496207	29.8
4.5	408.7	20	20			67235.8	0	79354.2	50.4	100	0.493271	29.6
5.5	408.7	20	20			80459	0	91350.3	51.4	100	0.503058	30.2
6.8	408.7	20	20			78320.2	0	89454.1	51.2	100	0.501101	30.1
14	408.7	20	20			78185	0	93024.3	50.2	100	0.491314	29.5
21	408.7	20	20			79654	1578.6	108358	46.5	97.1	0.455102	27.3
23	408.7	20	20			78568.7	15369.2	107716	43.4	75	0.424761	25.5
25	408.7	20	20			66229	17568.4	89978.2	42.5	67.3	0.415953	25
27	408.7	20	20			74352.2	20496.3	111018	40.4	68.8	0.3954	23.7
37	408.7	20	20			54590.1	43865.5	111379	29.7	43.5	0.290678	17.4
0					5V/V% propan-2-ol							0
1.5	386.6	20	20	40		37436.2	0	75972.3	37.2	100	0.384894	23.1
2.5	386.6	20	20			54710.2	0	69016.7	48.8	100	0.504915	30.3
3.5	386.6	20	20			89036.2	0	103776	50.7	100	0.524573	31.5
4.5	386.6	20	20			83445	0	95834.8	51.1	100	0.528712	31.7
5.5	386.6	20	20			78590.5	0	90933.1	50.9	100	0.526643	31.6
6.8	386.6	20	20			76133.7	0	88128	50.9	100	0.526643	31.6
14	386.6	20	20			77553.8	1015.4	93037	49.7	97.8	0.514227	30.9
21	386.6	20	20			72421.9	7272.8	94190.1	46.1	85.7	0.476979	28.6
23	386.6	20	20			61434.5	14568.4	84051.5	42.8	70.5	0.442835	26.6
25	386.6	20	20			63996.2	23715.4	100808	38.1462	61.9	0.394683	23.7
27	386.6	20	20			57078.1	35425.1	106023	32.6251	49.9	0.33756	20.3
37	386.6	20	20			42462	46953.5	101658	25.5327	36.8	0.264177	15.9
